# Supplementary material for: Virtual Screening of a Library of Naturally Occurring Anthraquinones for Potential Anti-Fouling Agents
Source: Molecules. 2023 Jan 19;28(3):995. doi: 10.3390/molecules28030995 (PMC9920117; doi:10.3390/molecules28030995)
Supplement: Supplementary file 1 [file molecules-28-00995-s001.zip]

Archive with 1 entries (1 files):
- molecules-2076841-supplementary.pdf
